# Supplementary material for: NMR-Based Metabolomic Analysis of Sera in Mouse Models of CVB3-Induced Viral Myocarditis and Dilated Cardiomyopathy
Source: Biomolecules. 2022 Jan 11;12(1):112. doi: 10.3390/biom12010112 (PMC8773787; doi:10.3390/biom12010112)
Supplement: Supplementary file 1 [file biomolecules-12-00112-s001.zip]

Archive with 1 entries (1 files):
- biomolecules-1523347-supplementary.pdf
